# Supplementary material for: Evaluation of AMG510 Therapy on KRAS-Mutant Non–Small Cell Lung Cancer and Colorectal Cancer Cell Using a 3D Invasive Tumor Spheroid System under Normoxia and Hypoxia
Source: Bioengineering (Basel). 2022 Dec 12;9(12):792. doi: 10.3390/bioengineering9120792 (PMC9774149; doi:10.3390/bioengineering9120792)
Supplement: Supplementary file 1 [file bioengineering-09-00792-s001.zip]

Archive with 1 entries (1 files):
- bioengineering-2075966-supplementary.pdf
